# Supplementary material for: A Comprehensive Investigation on Common Polymorphisms in the MDR1/ABCB1 Transporter Gene and Susceptibility to Colorectal Cancer
Source: PLoS One. 2012 Mar 2;7(3):e32784. doi: 10.1371/journal.pone.0032784 (PMC3292569; doi:10.1371/journal.pone.0032784)
Supplement: Table S4 — Distribution of ABCB1 haplotypes for the functional SNPs and risk of CRC. (XLS) [file pone.0032784.s006.xls]

## Sheet: table_1
Haplotype 1
rs868755_Gt rs1202168_Ct
POOLED
haplotype	Freq	hapname	OR	95% CI	p	NObsUsed	Cases		model
G_C	0.528692	H1	1
t_t	0.37626	H2	1.01039	0.95 - 1.08	0.751615	9180	4645		caco = H2 H3 H4 sex Study catage
t_C	0.0530085	H3	1.07082	0.94 - 1.22	0.297069	9180	4645
G_t	0.0420394	H4	1.08778	0.93 - 1.27	0.279494	9180	4645
CZECH
haplotype	Freq	hapname	OR		p	NObsUsed	Cases		model
G_C	0.573599	H1	1
t_t	0.397112	H2	1.01104	0.86 - 1.19	0.894202	1290	668		caco = H2 H3 H4 sex catage
G_t	0.0206569	H3	0.876239	0.48 - 1.59	0.663058	1290	668
t_C	0.008632	H4	1.37267	0.55 - 3.46	0.501351	1290	668
DACHS
haplotype	Freq	hapname	OR		p	NObsUsed	Cases		model
G_C	0.488806	H1	1
t_t	0.359857	H2	1.14359	1.03 - 1.27	0.0132085	3662	1809		caco = H2 H3 H4 sex catage
t_C	0.0891072	H3	1.1451	1.00 - 1.31	0.0528502	3662	1809
G_t	0.0622304	H4	1.21578	1.02 - 1.44	0.0251323	3662	1809
KIEL
haplotype	Freq	hapname	OR		p	NObsUsed	Cases		model
G_C	0.578318	H1	1
t_t	0.401848	H2	0.901307	0.82 - 0.99	0.0240048	4228	2168		caco = H2 H3 H4 sex catage
G_t	0.0154248	H3	1.18994	0.64 - 2.23	0.586329	4228	2168
t_C	0.004409	H4	1.07146	0.30 - 3.77	0.914289	4228	2168
DACHS Haplotype 2
rs9282564_Ag rs2214102_Ga
haplotype	Freq	hapname	OR		p	NObsUsed	Cases		model
A_G	0.822327	H1	1
g_G	0.102278	H2	1.2002	1.02 - 1.41	0.0235385	3662	1809		caco = H2 H3 HRare sex catage
A_a	0.0752991	H3	1.18388	0.98 - 1.43	0.0744307	3662	1809
HRare	9.6e-05	HRare	0.0583004	NA	0.922606	3662	1809
